# Supplementary material for: Transcranial focused ultrasound-mediated neurochemical and functional connectivity changes in deep cortical regions in humans
Source: Nat Commun. 2023 Sep 1;14:5318. doi: 10.1038/s41467-023-40998-0 (PMC10474159; doi:10.1038/s41467-023-40998-0)
Supplement: Supplementary file 4 — Source Data [file 41467_2023_40998_MOESM4_ESM.xlsx]

## Sheet: Fig 2
a dACC 60mm simulation							b PCC 69mm simulation
field_profile_z (MPa)	z_vec (mm)	field_profile_y (MPa)	y_vec (mm)	field_profile_x (MPa)	x_vec (mm)		field_profile_z (MPa)	z_vec (mm)	field_profile_y (MPa)	y_vec (mm)	field_profile_x (MPa)	x_vec (mm)
0.154661	0	0.00686999	-64	0.00687871	-64		0.142406	0	0.00774271	-64	0.00774855	-64
0.25973	1	0.00872126	-63	0.00870434	-63		0.244088	1	0.011457	-63	0.0114871	-63
0.229512	2	0.00965423	-62	0.00962273	-62		0.309699	2	0.0147039	-62	0.0147612	-62
0.100273	3	0.00937769	-61	0.00933244	-61		0.298547	3	0.0164835	-61	0.0165748	-61
0.0946438	4	0.00790167	-60	0.00783209	-60		0.212889	4	0.0163063	-60	0.0164339	-60
0.155503	5	0.00584032	-59	0.00574389	-59		0.107967	5	0.0142692	-59	0.0144268	-59
0.138107	6	0.00522944	-58	0.00518732	-58		0.198275	6	0.0115059	-58	0.0116773	-58
0.148757	7	0.0075042	-57	0.00758214	-57		0.248142	7	0.0108007	-57	0.0109594	-57
0.187972	8	0.0105017	-56	0.0106529	-56		0.228707	8	0.0138232	-56	0.0139671	-56
0.15914	9	0.0124766	-55	0.0126521	-55		0.228664	9	0.0180408	-55	0.0181901	-55
0.0763187	10	0.0126166	-54	0.012775	-54		0.231794	10	0.0208377	-54	0.0209925	-54
0.158884	11	0.0108593	-53	0.0109793	-53		0.173209	11	0.0208649	-53	0.021017	-53
0.259339	12	0.00832117	-52	0.00840709	-52		0.0823743	12	0.0179073	-52	0.0180481	-52
0.296276	13	0.00802916	-51	0.00810399	-51		0.182298	13	0.0133278	-51	0.0134398	-51
0.261207	14	0.0110147	-50	0.0111062	-50		0.309128	14	0.0114477	-50	0.0114962	-50
0.253541	15	0.0140085	-49	0.0141213	-49		0.358158	15	0.015421	-49	0.0154313	-49
0.359391	16	0.0147219	-48	0.0148348	-48		0.364715	16	0.0206229	-48	0.0206371	-48
0.479778	17	0.0125049	-47	0.0125894	-47		0.433926	17	0.0233067	-47	0.0233368	-47
0.544698	18	0.00854682	-46	0.00857671	-46		0.577031	18	0.0221605	-46	0.0222145	-46
0.536201	19	0.00762835	-45	0.00760878	-45		0.736036	19	0.0175327	-45	0.0176141	-45
0.437796	20	0.0116191	-44	0.0116337	-44		0.848638	20	0.0115608	-44	0.0116557	-44
0.282984	21	0.0147043	-43	0.0147655	-43		0.863275	21	0.00885258	-43	0.00890526	-43
0.103417	22	0.0141534	-42	0.0142356	-42		0.782468	22	0.0111269	-42	0.0111158	-42
0.0922806	23	0.0100201	-41	0.0100893	-41		0.624591	23	0.013395	-41	0.0133506	-41
0.243874	24	0.00498006	-40	0.00499778	-40		0.405796	24	0.013773	-40	0.0137212	-40
0.346206	25	0.00631945	-39	0.00629162	-39		0.172111	25	0.0126195	-39	0.0125949	-39
0.398591	26	0.00932711	-38	0.00931165	-38		0.0826135	26	0.0106142	-38	0.0106402	-38
0.394005	27	0.0084415	-37	0.0084196	-37		0.264343	27	0.00806978	-37	0.00812692	-37
0.332647	28	0.00436805	-36	0.00431564	-36		0.406094	28	0.00604559	-36	0.00601822	-36
0.233825	29	0.00328513	-35	0.00334785	-35		0.481471	29	0.00775586	-35	0.00760363	-35
0.115437	30	0.00452213	-34	0.00467227	-34		0.498625	30	0.0103032	-34	0.0101723	-34
0.0142433	31	0.00198895	-33	0.0021853	-33		0.466028	31	0.00881855	-33	0.00876201	-33
0.144996	32	0.00442602	-32	0.00432658	-32		0.386507	32	0.00264983	-32	0.00267173	-32
0.263214	33	0.0107354	-31	0.0106378	-31		0.270439	33	0.00966199	-31	0.00960174	-31
0.358493	34	0.0127963	-30	0.0127376	-30		0.134927	34	0.0197473	-30	0.019648	-30
0.425566	35	0.00706921	-29	0.00706448	-29		0.00580527	35	0.0245927	-29	0.0244837	-29
0.46218	36	0.00530871	-28	0.00526712	-28		0.140778	36	0.0211637	-28	0.0210847	-28
0.468161	37	0.0177227	-27	0.0176623	-27		0.263198	37	0.0128849	-27	0.0129014	-27
0.445226	38	0.0222265	-26	0.0221756	-26		0.36644	38	0.0165669	-26	0.0166298	-26
0.396133	39	0.0151529	-25	0.01513	-25		0.446344	39	0.0249029	-25	0.0249115	-25
0.324035	40	0.00744929	-24	0.00746158	-24		0.500539	40	0.0236403	-24	0.0235933	-24
0.232602	41	0.0199318	-23	0.0199174	-23		0.527805	41	0.015663	-23	0.0155888	-23
0.126177	42	0.0234231	-22	0.0233847	-22		0.528227	42	0.0216635	-22	0.0216841	-22
0.010826	43	0.0120423	-21	0.0119748	-21		0.503487	43	0.0314888	-21	0.0315403	-21
0.114163	44	0.0142424	-20	0.0143047	-20		0.456526	44	0.0272306	-20	0.0272501	-20
0.239843	45	0.0278169	-19	0.0279171	-19		0.390749	45	0.00766963	-19	0.00759686	-19
0.365279	46	0.0226533	-18	0.0227355	-18		0.309395	46	0.0186301	-18	0.0187445	-18
0.487887	47	0.00291939	-17	0.00280784	-17		0.215431	47	0.0320294	-17	0.0322084	-17
0.605348	48	0.0273269	-16	0.0273561	-16		0.111732	48	0.0220983	-16	0.0222661	-16
0.715592	49	0.0332436	-15	0.0333513	-15		0.00259425	49	0.00974954	-15	0.00962521	-15
0.816971	50	0.00964252	-14	0.00977933	-14		0.113033	50	0.0410312	-14	0.0410046	-14
0.908381	51	0.0304731	-13	0.0303437	-13		0.228095	51	0.0493963	-13	0.0494321	-13
0.989264	52	0.0527159	-12	0.052663	-12		0.341523	52	0.022516	-12	0.0225445	-12
1.05951	53	0.0305805	-11	0.030606	-11		0.451388	53	0.0437594	-11	0.0437515	-11
1.11928	54	0.0319229	-10	0.0318605	-10		0.556336	54	0.0947068	-10	0.0947666	-10
1.16887	55	0.088886	-9	0.0888576	-9		0.655441	55	0.100092	-9	0.100191	-9
1.20865	56	0.0863227	-8	0.0863525	-8		0.748053	56	0.0484234	-8	0.0484332	-8
1.23903	57	0.0317071	-7	0.0316308	-7		0.833677	57	0.0887222	-7	0.0886259	-7
1.26045	58	0.130146	-6	0.130035	-6		0.91191	58	0.168033	-6	0.168044	-6
1.27342	59	0.18166	-5	0.181616	-5		0.982426	59	0.149887	-5	0.149958	-5
1.27855	60	0.102977	-4	0.103003	-4		1.045	60	0.126987	-4	0.12691	-4
1.2765	61	0.315846	-3	0.315762	-3		1.09954	61	0.43694	-3	0.436852	-3
1.268	62	0.748941	-2	0.748854	-2		1.1461	62	0.834093	-2	0.834043	-2
1.25381	63	1.12839	-1	1.12835	-1		1.18489	63	1.15548	-1	1.15546	-1
1.23463	64	1.27855	0	1.27855	0		1.21628	64	1.27856	0	1.27856	0
1.21117	65	1.12836	1	1.12837	1		1.24071	65	1.15545	1	1.15546	1
1.18402	66	0.748879	2	0.748873	2		1.25866	66	0.834046	2	0.834074	2
1.15376	67	0.315768	3	0.315786	3		1.27062	67	0.43688	3	0.43692	3
1.1209	68	0.102991	4	0.103026	4		1.2771	68	0.126937	4	0.126999	4
1.08589	69	0.181688	5	0.181593	5		1.27856	69	0.149933	5	0.149914	5
1.04914	70	0.130153	6	0.13002	6		1.27546	70	0.168042	6	0.167982	6
1.01101	71	0.0315871	7	0.031682	7		1.26822	71	0.0886504	7	0.0885747	7
0.971832	72	0.0862607	8	0.0863429	8		1.25723	72	0.0483326	8	0.048411	8
0.931926	73	0.0888485	9	0.0888097	9		1.24286	73	0.100088	9	0.100179	9
0.891581	74	0.0319074	10	0.0318158	10		1.22546	74	0.0947044	10	0.0947581	10
0.85106	75	0.0306107	11	0.0306963	11		1.20538	75	0.0437461	11	0.0437606	11
0.810593	76	0.0527334	12	0.0527427	12		1.18296	76	0.0226329	12	0.0227144	12
0.770386	77	0.0305014	13	0.0304552	13		1.1585	77	0.0494856	13	0.0495496	13
0.730626	78	0.0096602	14	0.00967682	14		1.1323	78	0.0410734	14	0.0410936	14
0.691481	79	0.033283	15	0.0332695	15		1.10463	79	0.00978899	15	0.0097332	15
0.65309	80	0.0273721	16	0.0273103	16		1.07575	80	0.0221384	16	0.0221467	16
0.615571	81	0.00281147	17	0.00280621	17		1.04592	81	0.0320715	17	0.0320579	17
0.579014	82	0.0226848	18	0.0227571	18		1.01536	82	0.0186842	18	0.0186238	18
0.543492	83	0.0278704	19	0.0278948	19		0.984259	83	0.00756467	19	0.00768419	19
0.509069	84	0.0142907	20	0.0142934	20		0.952802	84	0.0271933	20	0.027315	20
0.475794	85	0.0119233	21	0.0120494	21		0.921153	85	0.0314769	21	0.0315736	21
0.443701	86	0.0233197	22	0.0234316	22		0.889459	86	0.0216189	22	0.0216905	22
0.412808	87	0.0198785	23	0.0199711	23		0.857854	87	0.0155798	23	0.0156745	23
0.38312	88	0.00749731	24	0.00754635	24		0.826454	88	0.0235696	24	0.0236782	24
0.354637	89	0.0152526	25	0.0151905	25		0.795351	89	0.0248643	25	0.0249773	25
0.327355	90	0.0222694	26	0.0221798	26		0.764627	90	0.01664	26	0.0167262	26
0.301267	91	0.0177139	27	0.0176021	27		0.734359	91	0.0130402	27	0.0129835	27
0.276351	92	0.00528979	28	0.00517093	28		0.704611	92	0.0212415	28	0.0211293	28
0.252583	93	0.00709038	29	0.00720885	29		0.675439	93	0.0246249	29	0.0245138	29
0.229931	94	0.0128243	30	0.0129389	30		0.646883	94	0.0197307	30	0.0196244	30
0.208366	95	0.0107233	31	0.0108449	31		0.618974	95	0.00963197	31	0.00951709	31
0.18786	96	0.00433705	32	0.00447788	32		0.591735	96	0.00266329	32	0.00266653	32
0.168382	97	0.00210376	33	0.00207269	33		0.565189	97	0.00879627	33	0.00890071	33
0.149898	98	0.00467244	34	0.00462047	34		0.539356	98	0.0102711	34	0.0103854	34
0.132371	99	0.00340655	35	0.00339262	35		0.514244	99	0.00770976	35	0.0078335	35
0.115763	100	0.00419439	36	0.00425477	36		0.489858	100	0.00599445	36	0.00613199	36
0.100045	101	0.00827079	37	0.00832983	37		0.466192	101	0.00800516	37	0.00813629	37
0.0851922	102	0.00919114	38	0.00923036	38		0.443243	102	0.0104959	38	0.0106588	38
0.0711798	103	0.00619191	39	0.00621943	39		0.421014	103	0.0124412	39	0.0126334	39
0.0579904	104	0.00491323	40	0.00502089	40		0.399495	104	0.0135376	40	0.0136975	40
0.0456207	105	0.00995436	41	0.0100664	41		0.378684	105	0.0131687	41	0.0132412	41
0.0341041	106	0.0140838	42	0.0141646	42		0.358565	106	0.0109877	42	0.0109822	42
0.0235939	107	0.0146482	43	0.0146862	43		0.339122	107	0.00878541	43	0.00879853	43
0.0146828	108	0.011541	44	0.0115425	44		0.320346	108	0.0115317	44	0.0116403	44
0.00990637	109	0.00755505	45	0.00755151	45		0.302227	109	0.0175039	45	0.0176335	45
0.0129384	110	0.00854056	46	0.00855638	46		0.284754	110	0.0220939	46	0.0221991	46
0.019769	111	0.0125072	47	0.012509	47		0.267917	111	0.0232245	47	0.0232927	47
0.0271945	112	0.0147595	48	0.0147333	48		0.251694	112	0.0205657	48	0.0206002	48
0.0344678	113	0.0140729	49	0.0140108	49		0.236069	113	0.0153788	49	0.0153823	49
0.0414	114	0.0110616	50	0.0109593	50		0.221033	114	0.0114285	50	0.0113998	50
0.0479347	115	0.00806955	51	0.00796924	51		0.20657	115	0.0133901	51	0.0133483	51
0.0540607	116	0.00833964	52	0.00833424	52		0.192671	116	0.0179854	52	0.0179318	52
0.0597876	117	0.0108338	53	0.0108942	53		0.17932	117	0.0209196	53	0.0208416	53
0.0651218	118	0.0125934	54	0.0126778	54		0.166496	118	0.0208957	54	0.0207927	54
0.0700747	119	0.0124702	55	0.0125579	55		0.154186	119	0.018119	55	0.0179983	55
0.0746617	120	0.0104921	56	0.0105543	56		0.142376	120	0.0138979	56	0.0137745	56
0.0788983	121	0.00750568	57	0.00751464	57		0.131053	121	0.0108585	57	0.0107915	57
0.0828044	122	0.00525426	58	0.00524249	58		0.120208	122	0.0115404	58	0.0115947	58
0.0863999	123	0.00581573	59	0.00587628	59		0.109823	123	0.0142513	59	0.0143696	59
0.0896972	124	0.00785641	60	0.00795933	60		0.0998791	124	0.0162515	60	0.0163618	60
0.0927098	125	0.00935097	61	0.00944993	61		0.0903637	125	0.0164363	61	0.0165036	61
0.0954515	126	0.00962456	62	0.00970126	62		0.0812654	126	0.0146743	62	0.0147018	62
0.0979375	127	0.00867339	63	0.00872419	63		0.0725756	127	0.0114204	63	0.0114358	63
0.100185	128						0.0642843	128
0.10221	129						0.0563813	129
0.104022	130						0.0488547	130
0.105631	131						0.0417026	131
0.107047	132						0.0349332	132
0.108285	133						0.0285679	133
0.109355	134						0.0226558	134
0.110272	135						0.0173159	135
0.111041	136						0.0128376	136
0.111666	137						0.00992003	137
0.11216	138						0.00958447	138
0.112528	139						0.0117104	139
0.112783	140						0.0150623	140
0.112934	141						0.018833	141
0.112982	142						0.0226902	142
0.112931	143						0.0264935	143
0.11279	144						0.0301836	144
0.112562	145						0.0337335	145
0.11226	146						0.0371314	146
0.111888	147						0.0403786	147
0.111445	148						0.0434763	148
0.110936	149						0.0464236	149
0.110365	150						0.04922	150
0.109735	151						0.0518695	151
0.109059	152						0.0543763	152
0.108336	153						0.0567497	153
0.107567	154						0.0589969	154
0.106753	155						0.0611184	155
0.1059	156						0.0631156	156
0.105009	157						0.0649942	157
0.10409	158						0.0667577	158
0.103143	159						0.0684159	159
0.102166	160						0.0699742	160
0.101161	161						0.0714329	161
0.100132	162						0.0727932	162
0.0990817	163						0.0740582	163
0.0980178	164						0.0752345	164
0.0969392	165						0.0763283	165
0.0958433	166						0.0773467	166
0.0947322	167						0.0782882	167
0.0936074	168						0.0791509	168
0.0924739	169						0.0799415	169
0.0913365	170						0.0806627	170
0.0901937	171						0.0813208	171
0.0890434	172						0.0819234	172
0.0878853	173						0.0824659	173
0.0867234	174						0.0829462	174
0.0855602	175						0.0833733	175
0.0844003	176						0.0837458	176
0.0832443	177						0.0840721	177
0.0820841	178						0.084361	178
0.0809233	179						0.0845998	179

## Sheet: Fig 4
a dACC voxel							b PCC voxel
ID	Session	TUS region	GABA+/Water	Sex	Age		ID	Session	TUS region	GABA+/Water	Sex	Age
TS01	1	pcc	NaN	Female	26		TS01	1	pcc	NaN	Female	26
TS01	2	dacc	4.234	Female	26		TS01	2	dacc	4.1	Female	26
TS01	3	sham	5.207	Female	26		TS01	3	sham	6.38	Female	26
TS02	1	dacc	4.774	Female	23		TS02	1	dacc	4.267	Female	23
TS02	2	pcc	2.821	Female	23		TS02	2	pcc	4.434	Female	23
TS02	3	sham	2.667	Female	23		TS02	3	sham	4.362	Female	23
TS03	1	pcc	4.031	Female	38		TS03	1	pcc	3.016	Female	38
TS03	2	dacc	3.327	Female	38		TS03	2	dacc	5.385	Female	38
TS03	3	sham	2.758	Female	38		TS03	3	sham	3.854	Female	38
TS04	1	dacc	3.755	Male	25		TS04	1	dacc	4.39	Male	25
TS04	2	pcc	3.931	Male	25		TS04	2	pcc	NaN	Male	25
TS04	3	sham	4.383	Male	25		TS04	3	sham	4.16	Male	25
TS05	1	sham	4.096	Female	30		TS05	1	sham	4.598	Female	30
TS05	2	dacc	4.281	Female	30		TS05	2	dacc	3.483	Female	30
TS05	3	pcc	4.294	Female	30		TS05	3	pcc	3.204	Female	30
TS06	1	dacc	4.39	Male	25		TS06	1	dacc	5.89	Male	25
TS06	2	sham	3.218	Male	25		TS06	2	sham	4.666	Male	25
TS06	3	pcc	NaN	Male	25		TS06	3	pcc	3.49	Male	25
TS07	1	dacc	4.368	Male	36		TS07	1	dacc	3.867	Male	36
TS07	2	pcc	4.118	Male	36		TS07	2	pcc	2.67	Male	36
TS07	3	sham	2.769	Male	36		TS07	3	sham	5.781	Male	36
TS08	1	pcc	2.63	Female	48		TS08	1	pcc	2.861	Female	48
TS08	2	sham	3.51	Female	48		TS08	2	sham	4.681	Female	48
TS08	3	dacc	NaN	Female	48		TS08	3	dacc	5.042	Female	48
TS09	1	dacc	3.184	Female	25		TS09	1	dacc	3.556	Female	25
TS09	2	sham	3.861	Female	25		TS09	2	sham	4.848	Female	25
TS09	3	pcc	3.746	Female	25		TS09	3	pcc	2.827	Female	25
TS10	1	sham	3.565	Male	22		TS10	1	sham	5.775	Male	22
TS10	2	dacc	3.881	Male	22		TS10	2	dacc	NaN	Male	22
TS10	3	pcc	2.747	Male	22		TS10	3	pcc	3.785	Male	22
TS11	1	sham	3.56	Female	35		TS11	1	sham	4.851	Female	35
TS11	2	pcc	4.948	Female	35		TS11	2	pcc	3.56	Female	35
TS11	3	dacc	5.918	Female	35		TS11	3	dacc	3.939	Female	35
TS12	1	dacc	3.76	Female	27		TS12	1	dacc	NaN	Female	27
TS12	2	sham	3.597	Female	27		TS12	2	sham	2.979	Female	27
TS12	3	pcc	3.121	Female	27		TS12	3	pcc	2.651	Female	27
TS13	1	pcc	3.545	Male	31		TS13	1	pcc	4.166	Male	31
TS13	2	sham	3.758	Male	31		TS13	2	sham	3.116	Male	31
TS13	3	dacc	3.764	Male	31		TS13	3	dacc	5.232	Male	31
TS14	1	pcc	5.714	Female	32		TS14	1	pcc	3.967	Female	32
TS14	2	dacc	4.308	Female	32		TS14	2	dacc	4.439	Female	32
TS14	3	sham	5.275	Female	32		TS14	3	sham	6.378	Female	32
TS16	1	sham	2.508	Male	44		TS16	1	sham	3.635	Male	44
TS16	2	pcc	3.227	Male	44		TS16	2	pcc	2.891	Male	44
TS16	3	dacc	2.659	Male	44		TS16	3	dacc	6.292	Male	44
TS17	1	dacc	4.715	Male	48		TS17	1	dacc	NaN	Male	48
TS17	2	pcc	4.421	Male	48		TS17	2	pcc	NaN	Male	48
TS17	3	sham	5.93	Male	48		TS17	3	sham	4.085	Male	48
TS18	1	pcc	3.858	Male	25		TS18	1	pcc	4.192	Male	25
TS18	2	sham	4.406	Male	25		TS18	2	sham	7.771	Male	25
TS18	3	dacc	3.488	Male	25		TS18	3	dacc	NaN	Male	25
TS19	1	pcc	0.753	Male	27		TS19	1	pcc	NaN	Male	27
TS19	2	dacc	NaN	Male	27		TS19	2	dacc	3.415	Male	27
TS19	3	sham	4.6	Male	27		TS19	3	sham	NaN	Male	27
TS20	1	sham	3.674	Female	50		TS20	1	sham	3.73	Female	50
TS20	2	dacc	3.422	Female	50		TS20	2	dacc	4.805	Female	50
TS20	3	pcc	3.523	Female	50		TS20	3	pcc	3.629	Female	50
TS21	1	sham	2.627	Male	32		TS21	1	sham	2.728	Male	32
TS21	2	pcc	6.996	Male	32		TS21	2	pcc	4.988	Male	32
TS21	3	dacc	4.086	Male	32		TS21	3	dacc	4.156	Male	32
TS23	1	sham	4.138	Female	53		TS23	1	sham	NaN	Female	53
TS23	2	pcc	3.906	Female	53		TS23	2	pcc	3.249	Female	53
TS23	3	dacc	5.593	Female	53		TS23	3	dacc	3.249	Female	53
TS24	1	sham	4.364	Female	39		TS24	1	sham	5.104	Female	39
TS24	2	dacc	6.832	Female	39		TS24	2	dacc	4.555	Female	39
TS24	3	pcc	4.746	Female	39		TS24	3	pcc	1.866	Female	39
TS25	1	sham	4.817	Female	46		TS25	1	sham	4.627	Female	46
TS25	2	pcc	3.037	Female	46		TS25	2	pcc	6.664	Female	46
TS25	3	dacc	4.731	Female	46		TS25	3	dacc	4.018	Female	46
TS26	1	pcc	3.531	Female	25		TS26	1	pcc	5.607	Female	25
TS26	2	sham	8.396	Female	25		TS26	2	sham	4.981	Female	25
TS26	3	dacc	4.651	Female	25		TS26	3	dacc	5.513	Female	25

## Sheet: Fig 5
a dACC seed connectivity clusters															b PCC seed connectivity clusters
Cluster Index	Voxels	p	-log10(P)	MAX	MAX X (vox)	MAX Y (vox)	MAX Z (vox)	COG X (vox)	COG Y (vox)	COG Z (vox)	region				Cluster Index	Voxels	p	-log10(P)	MAX	MAX X (vox)	MAX Y (vox)	MAX Z (vox)	COG X (vox)	COG Y (vox)	COG Z (vox)	region
1	719	7.45e-06	5.13	4.49	41	32	56	43.4	31.6	55.6	precuneus cortex				1	267	0.0451	1.35	3.45	59	60	36	58.3	60.7	38	putamen (left)
2	1982	5.05e-13	12.3	4.44	36	35	44	42.2	29.4	44.8	precuneus and intracalcarine cortex				2	301	0.0229	1.64	4.15	31	66	38	30.7	62.1	37.8	putamen (right)
3, 4, 5	1580	5.62e-11	10.3	4.57	54	47	35	41.4	55.4	34.9	thalamus				3	620	9.15e-05	4.04	4.4	49	22	11	52.5	22.9	15.5	cerebellum (left)
3, 4, 5											& putamen (right)				4	287	0.0302	1.52	4.5	42	15	23	34.2	22.9	18.1	cerebellum (right)
3, 4, 5											& prahippocampal gyrus (left)				5	1957	5.22e-12	11.3	5.23	51	46	67	45.6	47.7	69.2	primary motor cortex
6	1114	2.27e-08	7.64	4.72	55	47	65	49.3	53.8	66.7	supplementary motor cortex				6	308	0.02	1.7	3.98	69	71	25	70.8	68.5	27.4	temporal pole (left)
7	896	4.77e-07	6.32	4.21	18	60	59	20.6	58.5	58.1	pre- and post-central gyri				7	417	0.00264	2.58	4.29	76	48	39	76.8	48.2	38.6	planum temporale (left)
8	400	0.00188	2.73	4.14	20	79	52	22.1	78.3	50	superior and middle frontal gyri				8	374	0.00574	2.24	3.84	20	49	41	20.3	50	41.9	planum temporale (right)
ID	sex	age	ses_ID (1=dACC; 2=PCC; 3=sham)	fmri run	cluster 1	cluster 2	cluster 3	cluster 4	cluster 5	cluster 6	cluster 7	cluster 8	dorsolateral prefrontal cortex	anterior insula	PCC		ID	sex	age	ses_ID (1=dACC; 2=PCC; 3=sham)	fmri run	cluster 1	cluster 2	cluster 3	cluster 4	cluster 5	cluster 6	cluster 7	cluster 8	dorsolateral prefrontal cortex	medial prefrontal cortex	dACC
1	Female	26	2	1	-0.143741	-0.032669	0.267822	0.203843	-0.028478	0.144104	0.084538	-0.49815	0.01578	0.580444	-0.244452		1	Female	26	2	1	0.056928	0.019606	0.37444	0.553674	-0.286489	0.063469	-0.007108	-0.31526	-0.40974	0.481017	0.030562
1	Female	26	1	1	0.104854	0.39478	0.372923	0.127812	0.151092	0.320571	0.312049	0.106651	0.307948	0.267369	-0.118645		1	Female	26	1	1	-0.018374	-0.010082	0.160964	0.286027	0.229592	-0.079255	0.113192	0.057849	-0.096717	0.318147	0.039656
1	Female	26	3	1	0.076275	0.373518	0.361478	0.292208	0.168752	0.450973	0.327711	0.059385	0.280823	0.480447	-0.010763		1	Female	26	3	1	0.015452	0.023552	0.302134	0.366928	0.049786	-0.119448	-0.11736	-0.20728	-0.27579	0.219062	-0.008157
2	Female	23	1	1	0.243208	0.353413	0.101456	0.244307	0.084438	0.294083	0.330714	0.13845	0.335603	0.299145	-0.193903		2	Female	23	1	1	-0.007448	0.03312	0.077575	0.1657	0.185043	-0.090301	0.053094	0.137468	0.362354	0.127309	0.069186
2	Female	23	2	1	0.202041	0.3099	0.057021	0.227539	0.023441	0.420669	0.402367	0.069603	0.049199	0.23244	-0.17131		2	Female	23	2	1	0.021298	0.045263	0.382642	0.484004	0.24748	-0.071075	0.110209	0.102408	0.418904	0.571378	0.025306
2	Female	23	3	1	0.194365	-0.196148	-0.014313	0.177666	-0.020427	-0.170287	-0.292386	-0.002336	0.316888	0.005856	0.116418		2	Female	23	3	1	0.030396	0.031818	0.0572	0.22471	0.047395	-0.258268	0.012224	0.04161	0.697394	0.26836	-0.113875
3	Female	38	2	1	0.082214	0.177949	0.167985	0.11115	0.19426	0.170652	0.17196	0.164962	0.064496	0.029232	-0.045459		3	Female	38	2	1	-0.07964	-0.020616	0.518733	0.226677	0.135655	0.069323	0.183934	0.081362	0.058341	0.078102	0.073034
3	Female	38	1	1	0.506027	0.46373	0.19818	0.131433	0.072942	-0.027933	0.044436	0.229214	0.296714	0.312639	-0.186761		3	Female	38	1	1	-0.078046	-0.078798	0.381254	0.220206	0.430536	0.146647	0.229218	0.176928	0.272567	0.124045	0.046369
3	Female	38	3	1	0.288729	0.150833	0.081021	0.038211	0.03504	-0.056099	-0.111145	0.167721	0.135345	0.101903	0.278892		3	Female	38	3	1	0.083324	0.101287	0.043338	-0.244977	0.384717	0.241366	0.348685	0.306421	0.204842	0.782486	0.104078
4	Male	25	1	1	0.266237	0.23217	0.179065	0.180972	0.237747	0.291532	0.334689	0.526372	0.2731	0.280739	-0.114337		4	Male	25	1	1	0.048061	0.02622	0.106802	0.329535	0.221582	0.232335	0.123606	-0.057261	0.152123	0.794325	-0.243243
4	Male	25	2	1	0.253749	0.132378	0.090665	0.179239	0.038104	0.214489	0.270819	0.34155	0.561084	0.378058	0.041242		4	Male	25	2	1	0.022551	0.061322	0.384331	0.393356	0.301374	0.181999	0.109903	0.13004	0.10422	1.15304	0.006664
4	Male	25	3	1	0.377602	0.145083	0.141418	0.195587	0.034674	0.092904	0.211642	0.421106	0.344215	0.423785	0.041589		4	Male	25	3	1	-0.049734	-0.021229	0.088088	0.24842	0.027486	0.017696	0.025451	0.046848	0.229375	0.815715	-0.14929
5	Female	30	3	1	0.00505	0.035752	0.25922	0.321729	0.076882	0.574959	0.28541	0.283958	0.447101	0.667339	-0.007946		5	Female	30	3	1	-0.032776	-0.096036	0.573145	0.489663	0.173747	0.388141	0.610631	0.111306	0.315386	1.08924	0.070826
5	Female	30	1	1	0.008152	-0.105044	0.196799	0.264547	0.02709	0.616127	0.252858	-0.035167	0.056474	0.552748	-0.016367		5	Female	30	1	1	-0.05941	-0.105542	0.184174	0.089545	0.199013	0.053908	0.133201	0.181633	0.098441	0.424725	0.092747
5	Female	30	2	1	-0.081904	-0.035582	-0.042851	0.095376	-0.018848	0.106219	0.056226	-0.030327	0.140927	0.343224	0.017655		5	Female	30	2	1	0.133249	0.0401	0.023447	-0.039967	0.317081	0.153634	0.164734	0.173456	0.013037	0.365654	0.031066
6	Male	25	1	1	0.343488	0.18768	0.160222	0.14414	0.104888	0.263315	0.291503	0.256737	0.494225	0.194298	-0.025003		6	Male	25	1	1	0.172031	0.207277	0.00056	0.225942	0.281217	0.22502	0.235169	0.345091	0.267911	0.449623	0.022791
6	Male	25	3	1	0.068479	0.102615	0.178921	0.068581	-0.021915	0.166236	0.14338	0.237134	0.465477	0.373502	-0.069128		6	Male	25	3	1	0.042677	0.039825	0.197163	0.508456	0.217931	0.033628	0.289848	0.20516	0.101471	0.374725	-0.113713
6	Male	25	2	1	-0.046604	0.159846	0.30326	0.232224	0.196098	0.407	0.417371	0.376829	0.783897	0.420539	-0.10917		6	Male	25	2	1	0.293643	0.240373	0.580233	0.410455	0.537454	0.347227	0.401863	0.304147	-0.027871	0.478798	0.022762
7	Male	36	1	1	0.15017	0.121774	0.176577	0.24626	0.0013	0.132837	0.139993	-0.075369	-0.092569	0.277219	0.056215		7	Male	36	1	1	0.022654	-5.7e-05	0.273583	0.255238	0.528181	0.101836	0.38749	0.270426	0.580695	0.403788	0.051978
7	Male	36	2	1	0.059974	0.205129	0.293723	0.272869	0.041787	0.26834	0.370893	0.162658	0.400729	0.206274	-0.094957		7	Male	36	2	1	0.096018	0.038274	0.153623	0.41719	0.740657	0.143801	0.520476	0.325871	0.743678	0.498984	0.238729
7	Male	36	3	1	-0.070583	0.033508	0.15245	0.160539	-0.052287	0.200264	0.319865	0.092879	0.325621	0.353777	0.163256		7	Male	36	3	1	0.23745	0.116887	0.016706	-0.053158	0.688735	0.069375	0.62946	0.360612	0.762471	0.158615	0.193765
8	Female	48	2	1	0.394907	0.453528	0.067159	0.180781	0.211335	0.593549	0.710808	0.563449	0.497477	0.520124	-0.072377		8	Female	48	2	1	0.084272	0.037072	0.29099	0.267477	0.001083	0.056854	0.1101	0.006423	0.12905	0.74513	0.017306
8	Female	48	3	1	-0.045936	0.060669	0.06461	0.177905	0.052238	-0.114968	-0.155688	0.179446	0.220829	0.496212	-0.015086		8	Female	48	3	1	0.083476	-0.038918	0.315134	0.225669	0.617377	0.377223	0.659481	0.248229	0.39273	0.418534	-0.036021
8	Female	48	1	1	0.260561	0.293416	0.147283	0.255947	0.144325	0.145682	0.08788	0.353942	0.302588	0.477689	0.009368		8	Female	48	1	1	0.097709	0.086449	0.554881	0.332077	0.307346	0.241961	0.453231	0.181298	0.211259	0.338385	0.195161
9	Female	25	1	1	0.228211	0.026172	0.082595	0.169477	-0.007141	-0.305477	-0.173405	0.179078	0.532725	0.281009	0.116502		9	Female	25	1	1	0.079972	0.002202	0.295177	0.097186	0.379129	-0.052575	0.084116	0.113517	-0.536912	1.21471	-0.005524
9	Female	25	3	1	0.088035	-0.072915	0.003714	0.136419	-0.04236	-0.211946	-0.144847	0.132942	0.524495	0.2999	0.067315		9	Female	25	3	1	0.044981	0.050844	0.238672	0.170687	0.297704	-0.054921	0.271797	0.20607	-0.00568	0.865639	0.103769
9	Female	25	2	1	0.068724	-0.051177	-0.020396	0.200877	-0.029555	-0.327496	-0.163785	0.263588	0.404853	0.276814	-0.035148		9	Female	25	2	1	0.156963	0.160579	0.222781	0.190544	1.02279	0.016373	0.287024	0.526539	0.276296	0.431007	-0.061387
10	Male	22	3	1	0.011642	-0.062032	0.258169	0.280716	-0.015486	0.325846	0.317543	0.191381	0.625071	0.880067	-0.250927		10	Male	22	3	1	0.097808	0.073275	0.50676	0.171223	0.208318	0.333813	0.260043	0.184892	-0.078672	0.535675	0.00032
10	Male	22	1	1	-0.07293	0.011074	0.090509	0.121431	0.080102	-0.13365	-0.176944	-0.006578	0.230784	0.638355	-0.159725		10	Male	22	1	1	-0.018295	0.010636	0.195963	0.005195	0.191267	-0.005719	0.101303	0.195781	0.184544	0.24582	0.029806
10	Male	22	2	1	0.392897	0.018115	0.121045	0.279782	0.030888	0.04979	-0.062501	0.213797	0.587427	0.978485	-0.155318		10	Male	22	2	1	0.040775	0.019196	0.316203	0.113844	0.535139	0.301605	0.217265	0.278565	0.049763	0.396677	0.023535
11	Female	35	3	1	0.16209	-0.014384	0.095433	0.132133	-0.007028	0.098606	0.087095	0.019285	-0.001397	0.286616	0.061029		11	Female	35	3	1	0.092912	0.052727	0.171147	0.257335	0.480725	0.289201	0.24555	0.312972	0.431184	0.194385	-0.036544
11	Female	35	2	1	-0.043625	0.013655	0.204105	0.351594	0.098107	0.279427	0.25571	0.359993	0.274366	0.568557	-0.01959		11	Female	35	2	1	0.241952	0.255113	0.32977	0.198597	0.965026	0.237473	0.255414	0.364185	0.355749	0.044158	0.018974
11	Female	35	1	1	0.113808	0.003321	-0.05755	0.074161	0.087613	0.006526	0.015701	0.153289	-0.15086	0.587595	-0.010529		11	Female	35	1	1	0.225917	0.196238	0.203267	0.008608	0.56495	0.233615	0.152536	0.352535	-0.133847	0.478862	0.078739
12	Female	27	1	1	0.261788	-0.053691	0.085825	0.225071	0.026248	-0.072801	0.000828	0.323045	0.419876	0.278892	0.037374		12	Female	27	1	1	0.02842	0.062793	0.339595	0.047311	0.456116	-0.039449	0.470121	0.405036	0.330109	0.4172	0.2933
12	Female	27	3	1	0.444414	-0.018659	0.040839	0.224815	-0.068601	-0.094017	-0.122537	0.264228	0.192128	0.381566	0.126428		12	Female	27	3	1	0.047985	0.054706	0.273586	0.069894	0.531085	0.144464	0.403754	0.315017	0.460198	0.468541	-0.093411
12	Female	27	2	1	0.21352	0.071162	0.12651	0.132698	0.02239	0.060487	0.123684	0.279906	0.48942	0.350817	0.184306		12	Female	27	2	1	0.187539	0.225211	0.411559	0.302174	0.80071	0.056567	0.485651	0.423536	0.28733	0.59591	0.06928
13	Male	31	2	1	-0.046646	-0.124134	0.073073	0.090326	0.082159	-0.192096	-0.10862	0.348066	0.155803	0.155168	-0.06426		13	Male	31	2	1	-0.097683	-0.133333	0.100195	0.007559	1.82673	0.349931	0.33324	0.533487	0.715562	0.557465	-0.197902
13	Male	31	3	1	-0.07066	0.148888	0.117527	0.077083	0.025913	0.377513	0.182821	0.168753	0.007531	0.398972	-0.022263		13	Male	31	3	1	0.100522	0.0674	0.51154	0.44431	1.01047	0.263822	0.523335	0.469826	1.04186	0.396023	-0.11388
13	Male	31	1	1	0.280433	0.170328	0.017632	0.070199	-0.111861	0.304136	0.147563	0.149601	0.032207	0.199243	0.098196		13	Male	31	1	1	0.03852	0.063719	0.293521	0.029367	1.09032	0.198977	0.312581	0.417581	0.737639	-0.133284	0.255551
14	Female	32	2	1	0.334328	0.121683	-0.021771	0.091056	0.077724	0.070932	0.213406	0.277705	0.306207	0.155316	0.226919		14	Female	32	2	1	0.167328	0.212142	0.341425	0.090825	0.841313	-0.129097	0.278361	0.404808	0.571648	0.192075	0.20057
14	Female	32	1	1	0.438664	-0.136552	-0.01101	0.116606	-0.099019	-0.033736	-0.082766	0.139526	-0.063905	0.188017	0.125192		14	Female	32	1	1	0.128352	0.119953	0.409926	-0.043104	0.691942	0.098064	0.113599	0.158726	0.786898	0.302925	0.060278
14	Female	32	3	1	-0.028101	0.034699	0.075901	0.104881	-0.064214	0.211759	0.211751	0.122605	0.175223	0.461046	-0.187618		14	Female	32	3	1	0.060567	0.070002	0.200078	0.009738	0.48115	0.018986	0.091137	0.126737	0.400598	0.175332	0.029098
16	Male	44	3	1	0.138418	-0.124598	-0.043354	0.110231	-0.005563	0.055066	-0.058118	-0.032667	-0.082265	0.266777	-0.062623		16	Male	44	3	1	0.114736	0.115748	0.089023	0.24655	-0.023677	0.029287	0.119093	-0.092933	0.175195	0.350832	0.200672
16	Male	44	2	1	-0.076425	-0.026974	0.141799	0.087137	-0.093664	0.362265	0.319735	-0.071343	-0.044603	0.379492	-0.046534		16	Male	44	2	1	0.061016	0.074823	0.163106	0.264697	0.038651	-0.044564	0.092243	-0.039999	0.004641	0.304946	-0.089557
16	Male	44	1	1	0.047495	0.249169	-0.025529	0.11941	0.024517	0.284601	0.3568	-0.029996	0.164627	0.276247	0.02142		16	Male	44	1	1	0.085353	0.011268	0.319569	0.33462	0.502415	0.03785	0.147595	0.206362	0.340057	0.170146	0.110103
17	Male	48	1	1	0.236986	0.31856	0.20669	0.176496	0.200818	0.315345	0.406607	0.297207	0.160269	0.1949	-0.063625		17	Male	48	1	1	0.208865	0.198081	0.570275	0.611777	0.364547	0.200683	0.576439	0.469017	0.717745	0.582872	-0.042577
17	Male	48	2	1	0.036051	0.164522	0.198128	0.228294	0.104578	0.215226	0.360719	0.319879	0.231919	0.220704	-0.02989		17	Male	48	2	1	0.301827	0.328299	0.689596	0.470987	0.424353	-0.002659	0.587562	0.430759	0.745619	0.389274	-0.005043
17	Male	48	3	1	-0.255086	0.022771	0.101861	0.118927	-0.008965	0.203954	0.165892	0.213198	0.402385	0.345384	0.046681		17	Male	48	3	1	0.190424	0.169504	0.689281	0.371731	0.407302	0.151513	0.493282	0.446243	0.460877	0.203918	0.060516
18	Male	25	2	1	0.047694	0.130277	0.089401	0.200261	0.073913	0.215965	0.196641	0.004854	-0.350426	0.413892	-0.143183		18	Male	25	2	1	-0.008418	-0.022577	0.118005	0.169839	0.23548	-0.050834	0.085745	0.159766	1.16206	-0.092971	0.05725
18	Male	25	3	1	0.04116	0.155154	0.131219	0.068623	-0.009112	0.189889	0.069977	-0.075447	-0.158066	0.233724	-0.00927		18	Male	25	3	1	0.113557	0.069958	0.229003	0.096565	0.179399	0.039415	0.159852	0.135644	0.660935	0.32863	0.000361
18	Male	25	1	1	-0.162918	0.051129	0.09459	-0.011226	0.079077	0.260668	0.189026	-0.068334	0.099542	0.399908	-0.047089		18	Male	25	1	1	0.067899	0.12269	0.144272	0.168395	0.106762	0.032096	0.032825	0.014276	0.432709	0.167932	-0.063533
19	Male	27	2	1	0.355375	0.224499	0.143524	0.048098	0.175993	0.267044	0.267837	-0.038729	0.253147	0.317396	-0.030247		19	Male	27	2	1	0.035493	0.127465	0.491194	0.363499	0.222134	0.560603	0.319993	0.185008	0.162358	0.556369	-0.10756
19	Male	27	1	1	0.445946	0.373464	0.250735	0.310359	0.213098	0.354465	0.52115	0.305482	0.530904	0.442912	-0.04972		19	Male	27	1	1	-0.012235	0.046409	0.649211	0.316114	0.478703	0.374187	0.416212	0.116497	0.304354	0.310397	0.006733
19	Male	27	3	1	0.104816	0.260489	0.205194	0.129764	0.126947	0.451511	0.442611	-0.086369	0.253977	0.426789	-0.204926		19	Male	27	3	1	0.020604	0.118263	0.300293	0.321452	0.178866	0.186645	0.005618	0.134025	0.237802	0.409502	0.069281
20	Female	50	3	1	0.450208	0.250179	0.149709	0.186834	0.027157	0.316256	0.489486	0.13314	0.128529	0.187116	0.008029		20	Female	50	3	1	-0.024975	-0.023115	0.010363	0.237615	0.250517	-0.205035	-0.025104	-0.092518	0.465685	0.530419	-0.195981
20	Female	50	1	1	-0.031056	-0.059057	0.061227	0.133523	-0.035422	0.105669	0.150117	-0.047919	0.30379	0.081086	0.014777		20	Female	50	1	1	0.073118	-0.040718	-0.052322	0.425496	0.048012	-0.151453	0.209544	0.036575	0.326244	-0.057464	-0.262113
20	Female	50	2	1	0.298638	0.068241	0.235551	0.159317	-0.022522	0.153569	0.189493	0.005049	-0.165777	0.095637	0.114559		20	Female	50	2	1	-0.048237	-0.065695	-0.086317	0.170949	-0.054861	-0.040519	0.136518	0.007638	0.300572	0.16565	-0.216733
21	Male	32	3	1	-0.117228	-0.137523	0.091985	0.254332	-0.079554	-0.054616	-0.065019	0.243884	0.452865	0.504589	-0.019297		21	Male	32	3	1	0.04316	0.019938	0.007384	0.32701	0.398189	0.084197	0.283179	0.187568	0.403207	0.569817	0.024112
21	Male	32	2	1	0.433566	0.146884	0.044867	0.096981	-0.084534	0.256694	0.084078	0.005767	0.165551	0.510367	0.064283		21	Male	32	2	1	0.058167	0.038829	0.563483	0.392774	0.749946	0.296699	0.6504	0.421661	0.23352	0.62101	0.114321
21	Male	32	1	1	0.082633	0.234123	0.151582	0.281746	0.061246	0.267617	0.159599	0.267844	0.548281	0.553794	-0.117122		21	Male	32	1	1	-0.009385	-0.071746	0.284398	0.40592	0.888132	0.040821	0.703169	0.585768	0.152324	0.603349	0.014441
23	Female	53	3	1	-0.16053	0.090882	0.188156	0.191849	0.117604	0.26591	0.318045	-0.0473	0.406681	0.357703	-0.078507		23	Female	53	3	1	0.193587	0.171503	0.131761	0.119649	0.411087	0.045503	0.275393	0.199597	0.544838	0.286174	-0.113858
23	Female	53	2	1	0.07365	0.176822	0.119849	0.296871	0.129189	0.121253	0.267084	0.357063	0.606292	0.234395	0.091378		23	Female	53	2	1	0.109416	0.091834	0.257572	0.325303	0.532657	0.216673	0.467979	0.208274	0.065483	0.433459	0.117589
23	Female	53	1	1	0.180372	0.143366	0.122969	0.295163	0.080213	0.221763	0.303172	0.261023	0.481497	0.167154	0.017048		23	Female	53	1	1	0.002025	-0.006907	0.344172	0.184903	0.497894	0.060054	0.308703	0.184299	0.173567	0.298178	0.005066
24	Female	39	3	1	-0.097834	0.117349	0.137321	0.095109	0.132092	0.245981	0.281774	0.204215	0.612496	0.326716	0.038578		24	Female	39	3	1	0.169602	0.161783	0.657066	0.267655	0.786872	0.142425	0.361462	0.14332	0.414904	0.415267	0.050437
24	Female	39	1	1	-0.111861	0.085249	0.09511	0.14691	-0.135681	0.089785	0.079256	0.025988	0.422984	0.509426	-0.078146		24	Female	39	1	1	0.087777	0.131211	0.473854	0.165617	0.513253	0.061083	0.140036	0.119123	0.146837	0.653197	-0.12912
24	Female	39	2	1	-0.246359	0.050438	0.203035	0.236095	0.014079	0.333803	0.418102	0.336676	0.516577	0.340245	0.076282		24	Female	39	2	1	0.037197	-0.040071	0.455638	0.206907	0.516388	0.093372	0.354227	0.150494	0.236258	0.345232	0.047751
25	Female	46	3	1	0.138087	0.311672	0.214927	0.313911	0.009167	0.401294	0.279562	0.160551	0.341172	0.376113	0.017321		25	Female	46	3	1	-0.089477	-0.053269	0.374832	0.51574	0.064015	0.059437	0.114198	-0.055651	-0.02491	0.679427	-0.126601
25	Female	46	2	1	0.364676	0.32229	0.204754	0.080936	0.112671	0.251143	0.267202	0.098897	0.016441	0.081281	-0.017013		25	Female	46	2	1	0.158759	0.130071	0.331736	0.52041	0.136602	0.120895	0.386848	0.165026	0.099181	0.531727	-0.166952
25	Female	46	1	1	0.390414	0.236224	0.224534	0.294635	0.117782	0.389223	0.448222	0.345197	0.182292	0.268336	0.158715		25	Female	46	1	1	-0.062175	-0.043861	0.050123	-0.011391	1.14771	0.195355	0.467247	0.735287	0.521693	0.893471	-0.002472
26	Female	25	2	1	0.053397	0.007323	0.087849	0.152129	-0.006717	-0.0419	-0.000237	0.281374	0.267613	0.20395	-0.097629		26	Female	25	2	1	0.153099	0.149902	0.377563	0.195903	0.853869	-0.010124	0.319649	0.306663	0.181419	0.613144	0.435888
26	Female	25	3	1	0.137127	-0.103179	0.056982	0.197072	-0.034646	0.189593	0.093793	0.281404	0.442964	0.133748	-0.021935		26	Female	25	3	1	0.02571	0.014265	0.276921	0.048376	1.23463	-0.126948	0.510649	0.492601	0.083825	0.403654	0.673004
26	Female	25	1	1	0.13634	-0.111875	0.067261	0.189373	-0.073071	0.203265	0.169758	0.263114	0.266282	0.381074	-0.033544		26	Female	25	1	1	0.082679	0.028951	0.486023	0.135296	1.83716	0.387299	0.655322	0.877363	0.195978	0.59122	0.5438
1	Female	26	2	2	-0.287459	-0.04973	0.077909	0.092602	-0.03522	0.196257	0.169916	-0.480947	0.113078	0.473545	-0.052095		1	Female	26	2	2	-0.122033	-0.056723	0.441633	0.464283	-0.247707	0.354855	0.432027	-0.183136	-0.427128	0.744727	0.012823
1	Female	26	1	2	0.056361	0.455512	0.31863	0.280206	0.159756	0.503621	0.610305	0.33786	0.420852	0.577921	0.213852		1	Female	26	1	2	-0.038247	-0.000705	0.082327	0.137849	0.143277	-0.158221	-0.113688	-0.114774	-0.255225	0.326382	0.024427
1	Female	26	3	2	-0.012057	0.106733	0.104262	0.150624	-0.15807	0.061749	-0.071928	-0.220251	0.027694	0.387323	-0.232436		1	Female	26	3	2	0.065914	0.008111	0.259618	0.353934	0.043787	0.151777	0.112515	-0.019892	-0.112164	0.372125	-0.006457
2	Female	23	1	2	0.105616	0.311394	0.195571	0.38153	0.138488	0.448407	0.338123	0.20349	0.555277	0.396456	-0.107036		2	Female	23	1	2	-0.167651	-0.117885	0.113294	0.056403	0.118809	-0.307201	-0.098754	-0.037426	0.455442	0.237481	0.100147
2	Female	23	2	2	-0.034744	0.460008	0.256879	0.361887	0.081336	0.448283	0.554668	0.252276	0.835933	0.250336	-0.080089		2	Female	23	2	2	-0.168788	-0.15353	0.22321	0.289871	0.425668	0.215572	0.282552	0.236235	0.506481	0.662089	-0.023422
2	Female	23	3	2	0.154602	0.218675	0.172794	0.317614	0.054731	0.251604	0.304073	-0.05357	0.362962	0.039694	-0.265854		2	Female	23	3	2	-0.077727	-0.043631	0.201566	0.187517	0.102579	-0.08527	-0.073784	-0.093949	0.248196	0.170882	0.10902
3	Female	38	2	2	0.106199	0.263888	0.112953	0.005316	0.131059	0.100864	0.101905	0.057968	0.109248	0.07888	0.055089		3	Female	38	2	2	0.136296	0.052403	0.319382	0.029286	0.368093	0.224151	0.289769	0.538309	0.577211	0.41571	0.127227
3	Female	38	1	2	0.231176	0.263295	0.215764	0.269036	0.138718	0.299763	0.178296	0.324545	0.311956	0.206954	-0.05175		3	Female	38	1	2	0.042114	0.050418	0.122924	0.561108	0.097649	0.085926	0.235633	0.137692	0.078774	0.609154	0.186067
3	Female	38	3	2	0.252557	0.297507	0.183388	0.17118	0.054059	0.041694	0.051549	0.193656	0.182132	0.151378	0.003528		3	Female	38	3	2	0.10715	0.153896	0.185026	0.096586	0.142941	0.273557	0.166939	0.121617	0.396533	0.202823	0.162723
4	Male	25	1	2	0.149197	0.246216	0.306092	0.316353	0.159628	0.647599	0.593405	0.461862	0.474994	0.498018	-0.029655		4	Male	25	1	2	0.1232	0.160991	0.385452	0.481853	0.454158	0.431593	0.365003	0.273006	0.283512	1.26562	-0.278063
4	Male	25	2	2	0.105973	0.234296	0.225409	0.181589	0.146386	0.325203	0.425782	0.371663	0.595695	0.517084	0.039665		4	Male	25	2	2	0.165642	0.188517	0.500965	0.679997	0.787797	0.437986	0.406788	0.30849	0.259178	1.01678	-0.184975
4	Male	25	3	2	0.106467	-0.016765	0.219515	0.279936	0.08183	0.520335	0.576577	0.370748	0.331611	0.505291	0.016216		4	Male	25	3	2	-0.03156	-0.059167	0.222971	0.496795	0.046082	0.030084	-0.038494	-0.154794	0.183297	0.923766	-0.378789
5	Female	30	3	2	-0.270167	-0.045183	0.228246	0.152602	-0.002854	0.54504	0.380967	-0.056065	0.05171	0.464788	-0.130768		5	Female	30	3	2	-0.152753	-0.08454	0.328355	0.037604	0.401073	0.214593	0.311165	0.302178	0.00085	0.478273	-0.011516
5	Female	30	1	2	-0.297195	-0.160841	0.029953	0.094641	-0.101609	0.053633	-0.029752	-0.015256	0.060265	0.416504	-0.049208		5	Female	30	1	2	-0.061577	-0.052764	0.175451	0.02366	0.191256	0.037186	-0.083667	0.086913	-0.197	0.305981	-0.007135
5	Female	30	2	2	-0.055326	0.727674	0.419887	0.163191	0.129639	0.758038	0.639217	0.339608	0.116996	0.470184	-0.074095		5	Female	30	2	2	0.019735	-0.080848	0.085286	0.154207	0.015971	-0.095261	0.064564	0.181355	-0.0187	0.49079	-0.057444
6	Male	25	1	2	0.188624	0.049477	0.046064	0.066299	0.195412	0.227046	0.189528	0.366102	0.325071	0.284231	-0.07812		6	Male	25	1	2	0.177384	0.249669	0.353196	0.367275	0.440888	0.24785	0.331558	0.347698	0.231646	0.571825	0.090284
6	Male	25	3	2	-0.152286	0.093937	0.1855	0.077772	0.040986	0.11183	0.151898	0.005621	0.494155	0.13649	-0.202847		6	Male	25	3	2	-0.021468	0.03989	0.295259	0.263536	0.326556	0.042388	0.184804	0.189152	-0.172323	0.397847	0.102684
6	Male	25	2	2	0.007616	0.39657	0.282203	0.193935	0.093877	0.248973	0.371958	0.458772	0.680906	0.320673	-0.175133		6	Male	25	2	2	0.131625	0.105171	0.260745	0.246555	0.453983	0.191078	0.281109	0.347037	-0.06036	0.328908	0.047977
7	Male	36	1	2	0.253206	0.092466	0.186262	0.155221	-0.011585	0.076271	0.111573	0.217244	-0.040467	0.383644	0.132979		7	Male	36	1	2	-0.021068	0.071725	0.09236	0.201001	0.646456	0.066281	0.433778	0.358934	1.06869	0.553511	0.206211
7	Male	36	2	2	0.079615	0.140677	0.264871	0.205104	0.048033	0.030026	0.160531	0.166116	0.343282	0.350956	-0.023829		7	Male	36	2	2	0.134025	0.106299	0.248418	0.200911	0.624544	0.037275	0.386117	0.303828	0.676933	0.222856	0.116869
7	Male	36	3	2	0.068228	0.148122	0.234555	0.289587	0.1188	0.180586	0.325812	0.135411	0.423362	0.346606	0.002285		7	Male	36	3	2	0.04118	0.075717	0.229272	0.048099	0.622733	0.023643	0.476479	0.246547	0.527594	0.371409	0.187534
8	Female	48	2	2	0.187932	0.225653	-0.010802	0.30477	0.212651	-0.023942	-0.09703	0.587773	0.596986	0.404313	0.049205		8	Female	48	2	2	-0.136736	-0.076134	0.321825	0.142888	0.450679	0.379429	0.672341	0.358085	-0.287734	0.273909	0.321497
8	Female	48	3	2	0.288324	0.221499	0.105929	0.193609	0.158942	0.170848	0.235594	0.421242	0.282067	0.388577	-0.008539		8	Female	48	3	2	-0.044646	-0.053254	0.257023	-0.056182	0.254536	0.19334	0.600215	0.249032	-0.124065	0.12046	0.261947
8	Female	48	1	2	0.282533	0.180274	0.131174	0.199705	0.103322	0.033811	0.039378	0.384035	0.377483	0.454415	-0.018944		8	Female	48	1	2	0.243562	0.169374	0.4183	0.594835	0.874472	0.713171	0.79232	0.44381	0.297971	0.588776	0.347903
9	Female	25	1	2	0.082098	0.104204	0.119756	0.246905	0.050143	-0.134815	-0.009262	0.24477	0.511699	0.251374	-0.037915		9	Female	25	1	2	0.029588	-0.051491	0.104175	0.153369	0.417378	0.11509	0.161895	0.130464	-0.285846	0.916963	-0.06343
9	Female	25	3	2	-0.039355	0.202199	0.098862	0.27673	0.027243	0.439858	0.415909	0.157445	0.616208	0.347992	-0.013517		9	Female	25	3	2	0.101809	0.113203	0.190839	0.019012	0.937535	0.00446	0.240537	0.576364	0.460376	0.537784	0.026218
9	Female	25	2	2	0.070964	0.003211	0.295346	0.127492	0.06008	0.319016	0.202107	0.20455	0.335439	0.224218	-0.197021		9	Female	25	2	2	-0.029769	-0.052725	0.165594	0.041068	1.12517	0.091754	0.189352	0.444565	0.233983	0.664517	-0.008671
10	Male	22	3	2	0.225662	0.11597	0.227314	0.159111	0.166299	0.230604	0.34102	0.213394	0.467015	0.489082	-0.188368		10	Male	22	3	2	0.047874	0.105693	0.259427	0.137687	0.464523	0.17488	0.250525	0.232615	0.257176	0.496265	-0.186939
10	Male	22	1	2	0.214673	0.23918	-0.131313	-0.003478	0.162358	0.469154	0.417859	0.302411	0.510731	0.548759	-0.110065		10	Male	22	1	2	0.119263	0.135491	-0.019373	-0.160402	0.447115	0.08205	0.217399	0.342303	0.108558	0.57914	-0.105503
10	Male	22	2	2	0.149027	0.45455	0.305512	0.300525	0.267919	0.38043	0.465592	0.729012	0.898188	0.480429	-0.023397		10	Male	22	2	2	0.07359	0.071779	0.115679	-0.064296	0.35981	0.263111	0.108143	0.338704	-0.016238	0.457274	0.204473
11	Female	35	3	2	0.006445	-0.085547	0.167178	0.119878	-0.033605	0.161621	0.103362	0.247725	0.365922	0.403118	-0.02984		11	Female	35	3	2	0.019892	-0.016231	0.021437	0.059464	0.310519	0.034603	0.156839	0.074602	0.186691	0.048102	-0.007361
11	Female	35	2	2	0.222967	0.052757	0.115352	0.14709	-0.120078	0.007951	0.161361	0.030573	-0.08847	0.284651	-0.07158		11	Female	35	2	2	0.024304	0.034325	0.285125	0.138995	0.993253	0.120908	0.150939	0.092032	0.493983	0.056618	0.032991
11	Female	35	1	2	-0.055748	-0.011361	0.214846	0.082427	-0.073145	0.106258	0.095973	0.105451	0.031533	0.347225	-0.207705		11	Female	35	1	2	0.204395	0.160714	0.262399	0.24066	0.479413	0.000286	0.063419	0.196769	0.303611	0.118645	-0.055347
12	Female	27	1	2	0.329335	0.090199	0.198973	0.293046	0.070882	0.113515	0.032331	0.369626	0.150994	0.203322	0.000958		12	Female	27	1	2	-0.072745	-0.025848	0.427759	-0.073901	1.27956	0.32394	0.970075	0.699024	0.756579	0.460409	0.100812
12	Female	27	3	2	0.079696	-0.063286	0.209008	0.231427	0.026933	0.214771	0.194874	0.146687	0.63914	0.381956	0.094659		12	Female	27	3	2	0.216344	0.145117	0.314188	0.090356	0.897282	0.167098	0.500358	0.204566	0.244959	0.259855	0.062184
12	Female	27	2	2	-0.098052	0.156831	0.224323	0.171956	0.240804	0.441173	0.20434	0.186852	0.694503	0.074902	0.047808		12	Female	27	2	2	-0.045332	-0.051494	0.541083	0.14348	1.5757	0.398388	1.46462	0.774632	0.166849	0.503622	0.046101
13	Male	31	2	2	0.238275	0.062809	0.02166	0.052011	-0.053232	-0.011779	0.042364	0.159924	-0.073776	0.213294	0.062809		13	Male	31	2	2	0.049611	-0.008752	0.054835	-0.005704	1.12255	0.20746	0.498508	0.449304	0.894396	0.478806	-0.016986
13	Male	31	3	2	-0.012365	0.034412	0.106195	0.162485	0.094143	0.043352	0.114189	0.207022	0.182705	0.048417	-0.058028		13	Male	31	3	2	-0.019587	-0.077389	0.593036	0.09646	1.08693	0.39307	0.56761	0.677401	0.679833	0.378103	0.293757
13	Male	31	1	2	0.180338	-0.007942	0.134101	0.1292	-0.010958	-0.166907	-0.158812	0.296394	0.211125	0.269227	0.104302		13	Male	31	1	2	-0.008457	-0.006852	0.268073	0.141546	0.923656	0.057761	0.36568	0.335769	0.622478	0.805755	-0.073911
14	Female	32	2	2	0.116101	0.022619	0.073621	0.10609	-0.005682	-0.015812	0.111764	0.182023	0.024115	0.356708	-0.166967		14	Female	32	2	2	0.063071	0.090121	0.229663	-0.170727	1.13449	0.443289	0.549834	0.578231	0.652963	0.44287	0.107992
14	Female	32	1	2	0.595756	0.416787	0.118094	0.10077	0.06207	0.192373	0.220389	0.539932	0.468521	0.350467	0.083299		14	Female	32	1	2	-0.043275	0.008415	0.274916	-0.024106	0.381573	0.025776	-0.051764	-0.042236	0.133081	0.151033	0.316079
14	Female	32	3	2	0.312107	0.098891	0.135791	0.026717	-0.013264	-0.136267	0.041963	0.30163	0.466668	0.426042	0.181971		14	Female	32	3	2	0.171731	0.161622	0.862061	0.240075	1.29921	0.175774	0.449437	0.587782	0.33863	0.239875	0.095425
16	Male	44	3	2	-0.080719	0.362057	0.039176	0.116696	-0.048131	0.237116	0.364373	0.100174	-0.061875	0.040474	-0.0271		16	Male	44	3	2	-0.035603	-0.098002	0.031997	0.287752	0.132183	0.063091	0.069342	-0.050108	0.190693	0.22888	0.084343
16	Male	44	2	2	0.006613	0.487142	-0.060945	-0.020717	0.107321	0.38498	0.505412	-0.081142	0.182491	0.111835	-0.05772		16	Male	44	2	2	0.102062	0.061085	0.006867	0.222442	-0.019392	0.051082	0.164724	0.12972	0.093074	0.088568	0.096956
16	Male	44	1	2	0.056711	0.233702	0.003308	0.189205	0.058404	0.540284	0.431722	0.066479	-0.176218	0.471432	0.001619		16	Male	44	1	2	-0.013219	-0.015801	0.039776	0.268492	0.2743	0.045473	-0.018007	0.032093	0.119909	0.117511	0.085101
17	Male	48	1	2	0.137792	0.113819	0.316196	0.294052	0.112409	0.518113	0.434619	0.328021	0.206122	0.213598	-0.024754		17	Male	48	1	2	0.034066	0.006923	0.093811	0.37705	0.157511	0.280604	0.503761	0.28073	0.537712	0.302741	-0.039322
17	Male	48	2	2	0.02155	0.081972	0.051993	0.22294	0.065052	0.12031	0.113521	0.106862	-0.176797	0.231482	-0.057314		17	Male	48	2	2	0.131954	0.154605	0.501304	0.22398	0.6041	0.097386	0.795991	0.548336	0.414747	0.416291	0.109197
17	Male	48	3	2	-0.078783	-0.087398	-0.060968	0.13892	0.026192	0.133313	0.1732	0.263991	0.118628	0.141506	-0.110452		17	Male	48	3	2	-0.078384	-0.063328	0.520811	0.358765	0.750291	0.258307	0.449536	0.721836	0.436635	-0.056661	0.03049
18	Male	25	2	2	0.051498	0.004589	0.112889	0.16054	0.07159	0.354628	0.25365	0.120903	-0.096583	0.364805	-0.02856		18	Male	25	2	2	0.016336	0.006598	0.274024	0.238244	-0.113601	0.183877	0.14205	0.228037	0.842105	0.348109	0.079685
18	Male	25	3	2	-0.007025	0.181645	0.207243	0.158781	0.157839	0.336209	0.380075	0.153661	0.007891	0.156486	-0.108832		18	Male	25	3	2	0.004243	-0.038473	0.156061	0.134074	0.289061	-0.116186	0.105211	0.214658	1.09118	0.240119	0.035154
18	Male	25	1	2	0.185378	0.130424	0.273253	0.153094	0.103584	0.108347	0.125667	0.307544	0.096503	0.382845	0.033343		18	Male	25	1	2	0.097353	0.086121	0.461846	0.461326	0.116808	0.161846	0.143802	0.237784	0.821827	0.285131	0.077926
19	Male	27	2	2	0.573055	0.235133	0.259413	0.239103	0.305233	0.290322	0.404483	0.416105	0.534593	0.293543	-0.062516		19	Male	27	2	2	0.045068	0.111506	0.585151	0.339508	0.832913	0.688027	0.472953	0.161624	0.44322	0.333774	0.040666
19	Male	27	1	2	0.140159	0.296505	0.300808	0.352787	0.256704	0.745716	0.783708	0.285247	0.565315	0.627544	-0.121175		19	Male	27	1	2	-0.038203	-0.055164	0.324538	0.291143	0.028199	0.156221	0.123675	0.035508	0.09973	0.109905	0.002514
19	Male	27	3	2	9.1e-05	0.173076	0.196302	0.189527	0.119106	0.305214	0.512414	0.025172	0.238243	0.276148	-0.081063		19	Male	27	3	2	-0.045121	-0.033052	-0.000415	0.084502	0.201821	0.095114	0.087975	0.020778	0.099419	0.598591	0.150301
20	Female	50	3	2	0.372754	0.16116	0.188024	0.145616	0.037753	-0.021243	0.007496	-0.006863	-0.341247	0.062529	0.041823		20	Female	50	3	2	0.084716	0.049059	0.154102	0.183104	0.46705	-0.073179	0.360955	0.319797	0.399484	0.179861	-0.169037
20	Female	50	1	2	0.013377	0.000305	0.239241	0.186153	-0.047313	0.321115	0.26288	-0.0761	-0.165453	0.079046	-0.006724		20	Female	50	1	2	-0.02353	-0.010277	0.272899	0.200973	0.129572	-0.002986	0.200979	0.163603	0.351244	0.018035	-0.173293
20	Female	50	2	2	0.221182	0.107446	0.230366	0.278893	-0.003997	0.148979	0.121342	0.196937	-0.076103	0.101096	-0.02353		20	Female	50	2	2	0.087817	-0.040482	0.066031	0.103417	0.96148	0.181136	0.410016	0.309602	0.709902	0.443322	-0.126882
21	Male	32	3	2	-0.273996	0.073434	0.157659	0.284664	-0.06485	0.274552	0.273468	-0.139209	0.298358	0.640095	0.071112		21	Male	32	3	2	0.125503	0.125987	0.297556	0.304643	0.25617	0.243455	0.686077	0.327788	0.469188	1.15632	-0.071189
21	Male	32	2	2	-0.185873	-0.07777	0.018522	0.101136	0.039364	0.175049	0.177227	-0.022666	0.253133	0.456141	-0.048648		21	Male	32	2	2	0.123114	0.16966	0.347698	0.450711	0.37491	0.387556	0.624645	0.29845	0.652764	0.565619	-0.149049
21	Male	32	1	2	0.185155	0.236611	0.105132	0.197133	0.118414	0.43933	0.389258	0.015692	-0.038635	0.390796	-0.045791		21	Male	32	1	2	0.03933	0.00083	0.202922	0.224938	0.573978	0.370313	0.704192	0.377631	0.637602	0.72887	-0.069953
23	Female	53	3	2	0.00776	0.121312	0.095856	0.188145	-0.114651	0.135263	0.244728	0.122712	0.549063	0.247977	0.149993		23	Female	53	3	2	-0.002456	-0.068245	0.13292	0.014942	0.356853	-0.149543	-0.048301	0.067765	0.076921	0.217532	-0.047245
23	Female	53	2	2	-0.317825	0.003089	0.082209	0.232191	-0.079917	0.240112	0.412989	0.254521	0.757846	0.10354	-0.04685		23	Female	53	2	2	-0.005744	-0.002988	0.153663	0.025634	0.482842	-0.126125	0.203129	0.249911	-0.077187	0.222166	0.014291
23	Female	53	1	2	0.39663	0.463039	0.252085	0.10715	0.097231	0.281712	0.352715	0.457644	0.974659	0.462938	0.036682		23	Female	53	1	2	-0.006575	-0.036405	0.130557	0.004383	0.149826	-0.157888	0.047883	0.064416	-0.243144	0.141091	-0.04324
24	Female	39	3	2	-0.017701	0.040555	0.081788	0.134738	-0.019382	0.039283	0.028222	0.072518	0.290345	0.228169	0.027564		24	Female	39	3	2	0.105612	0.101089	0.388975	0.210935	0.673557	0.140902	0.165299	0.116238	0.303383	0.512534	0.022593
24	Female	39	1	2	-0.072706	0.069056	0.064047	0.06713	0.021297	0.157078	0.126774	0.302225	0.465942	0.187611	0.106834		24	Female	39	1	2	0.084465	0.075285	0.283279	0.134066	0.318871	0.096056	0.214784	0.139668	0.111832	0.557134	0.091969
24	Female	39	2	2	0.107299	0.34722	0.314252	0.282323	0.119105	0.107607	0.078734	0.521177	0.948905	0.342631	-0.059794		24	Female	39	2	2	0.092527	0.114841	0.613793	0.321114	0.445702	0.106263	0.232658	0.16241	-0.037114	0.678408	0.072866
25	Female	46	3	2	0.073086	0.326722	0.271183	0.133529	-0.015288	0.339094	0.294563	0.10311	0.105197	0.216022	-0.063838		25	Female	46	3	2	-0.070656	-0.13107	0.430485	0.2705	0.416962	0.079021	0.307921	0.197344	0.236054	0.569867	-0.000801
25	Female	46	2	2	0.257176	0.44301	0.326355	0.260219	0.026893	0.486988	0.487884	0.192945	0.335067	0.399602	0.080481		25	Female	46	2	2	-0.090346	-0.132113	0.082734	0.133925	0.758027	0.251159	0.763653	0.720409	0.088706	0.469755	0.013282
25	Female	46	1	2	0.139501	0.53998	0.53749	0.473438	0.126263	0.630136	0.852805	0.13487	0.40899	0.418706	-0.004201		25	Female	46	1	2	-0.051267	-0.050079	0.107713	0.412151	0.470785	0.058032	0.490131	0.42746	-0.170885	0.875941	-0.106006
26	Female	25	2	2	0.064402	0.325387	0.108804	0.098056	0.022557	0.213901	0.176441	0.182646	0.413397	0.192987	-0.025962		26	Female	25	2	2	-0.04712	0.043563	0.25619	0.031195	0.922304	0.338107	0.564485	0.682095	0.263452	0.398458	0.309515
26	Female	25	3	2	-0.076544	-0.081501	0.107935	0.181518	-0.078408	0.386881	0.355245	0.185405	0.041631	0.328196	-0.114832		26	Female	25	3	2	0.228676	0.123177	-0.083102	-0.240817	1.03994	0.03618	0.404304	0.689483	0.376118	0.312494	0.100428
26	Female	25	1	2	0.139829	0.203951	-0.006795	0.060705	-0.054236	0.296094	0.450658	0.17883	0.130097	0.165466	0.023238		26	Female	25	1	2	0.090314	0.08117	0.230646	0.046279	1.6776	0.140939	0.519406	0.811076	0.236248	0.176877	0.455406
